# Supplementary material for: Whey Protein Hydrolysate Exerts Anti-Inflammatory Effects to Alleviate Dextran Sodium Sulfate (DSS)-Induced Colitis via Microbiome Restoration
Source: Nutrients. 2023 Oct 17;15(20):4393. doi: 10.3390/nu15204393 (PMC10610201; doi:10.3390/nu15204393)
Supplement: Supplementary file 1 [file nutrients-15-04393-s001.zip]

Archive with 1 entries (1 files):
- nutrients-2659100-supplementary.pdf
